# Supplementary material for: No association between cataract surgery and mitochondrial DNA damage with age-related macular degeneration in human donor eyes
Source: PLoS One. 2021 Oct 19;16(10):e0258803. doi: 10.1371/journal.pone.0258803 (PMC8525771; doi:10.1371/journal.pone.0258803)
Supplement: S1 Data — (XLSX) [file pone.0258803.s001.xlsx]

## Sheet: all data
Patient	Age	Sex	Race (C = Caucasian)	AMD (MGS grade)	CE_status (0 = no cataract surgery, 0.5 = unilateral cataract surgery, 1 = bilateral cataract surgery)	Smoker (0 = No, 1 = Yes)	Normalized mtDNA damage
1	87	F	C	4	1	0	1.60604
2	87	M	C	3	0	1	2.9055
3	85	M	C	2	0.5	0	1.31518
4	83	M	C	2	1	1	1.19382
5	86	M	C	2	1	1	0.661451
6	80	F	C	3	1	0	1.98735
7	87	M	C	2	0	1	0.67964
8	74	M	C	1	0	0	0.112429
9	85	M	C	4	1	1	1.80542
10	74	F	C	1	1	1	0.982494
11	75	F	C	1	0	0	1.48302
12	82	F	C	1	0	0	1.33211
13	74	F	C	2	0	1	1.9572
14	88	M	C	3	0.5	0	2.0815
15	83	F	C	2	1	1	1.31479
16	95	F	C	3	1	0	3.25878
17	60	M	C	1	0	0	0.367561
18	74	F	C	4	0	0	3.28786
19	78	F	C	3	0	0	3.14518
20	70	M	C	2	0	0	1.84715
21	71	F	C	3	0	0	1.55635
22	80	F	C	2	1	0	1.64566
23	85	F	C	4	0	0	1.24948
24	82	F	C	2	1	1	0.534124
25	92	F	C	3	1	0	0.897716
26	79	F	C	4	1	1	0.968311
27	75	F	C	1	1	1	0.577062
28	87	F	C	1	1	1	1.00659
29	70	F	C	1	0	0	1.88131
30	78	F	C	3	0	1	1.49419
31	88	F	C	1	0	0	0.223338
32	86	F	C	4	1	1	1.09109
33	73	M	C	3	0	0	3.06668
34	63	F	C	2	0	1	1.35269
35	69	M	C	1	0	1	0.744994
36	75	M	C	3	0	1	1.13022
37	83	F	C	2	0	0	0.645345
38	67	M	C	1	0	1	0.490336
39	72	M	C	1	0	1	0.960175
40	84	M	C	1	0	1	0.568046
41	83	M	C	1	0	0	0.686187
42	90	M	C	2	1	1	2.18122
43	77	M	C	2	1	1	0.312213
44	84	F	C	1	0	0	0.55577
45	79	F	C	2	1	0	1.28862
46	87	M	C	3	1	1	1.539
47	92	F	C	3	1	1	1.63575
48	58	M	C	4	0	0	1.60678
49	86	F	C	1	0	1	2.3233
50	74	M	C	2	0	1	2.22558
51	91	M	C	1	1	1	1.47141
52	62	M	C	1	0	1	0.9663
53	90	M	C	2	1	0	2.64939
54	82	F	C	1	1	1	1.00542
55	81	F	C	1	0	1	0.886341
56	70	F	C	2	0	0	1.09132
57	77	M	C	1	1	1	1.04264
58	84	F	C	1	0.5	0	1.61288
59	89	M	C	1	1	1	1.13814
60	60	F	C	1	0	1	0.870051
61	89	F	C	4	1	0	2.72227
62	80	M	C	4	1	1	1.72225
63	84	F	C	4	1	1	1.1676
64	94	F	C	2	1	0	1.44143
65	76	F	C	3	0	1	1.2759
66	67	M	C	1	0	1	1.08955
67	70	F	C	2	0	1	1.11559
68	90	F	C	4	1	0	1.78553
69	62	F	C	1	0	0	0.863645
70	85	M	C	4	0	0	2.20709
71	95	F	C	4	1	1	0.585455
72	78	M	C	3	0	1	1.27804
73	67	F	C	1	0	1	1.21882
74	62	M	C	1	0	1	0.564888
75	77	F	C	1	1	1	1.3672
76	75	M	C	1	0	1	0.539334
77	86	M	C	2	1	0	2.04667
78	83	F	C	3	0	1	1.69492
79	60	M	C	1	0	1	1.702
80	86	M	C	2	1	1	2.04092
81	68	F	C	2	0	0	1.57413
82	68	M	C	1	0	0	0.743545
83	90	F	C	2	1	0	1.25707
84	81	M	C	1	1	0	0.99379
85	90	F	C	3	1	0	0.993325
86	74	M	C	4	0	0	0.816708
87	89	F	C	3	1	0	1.67505
88	89	F	C	1	1	0	0.91353
89	77	F	C	3	0	0	1.22821
90	62	F	C	1	0	1	1.35601
91	76	M	C	1	1	0	0.667152
92	64	M	C	1	1	1	1.08154
93	91	M	C	3	0	0	1.26923
94	92	F	C	2	1	0	0.922931
95	70	M	C	1	1	1	0.739507
96	64	M	C	3	0	1	1.27797
97	76	M	C	1	0	1	0.999923
98	67	M	C	2	0	0	0.918552
99	79	M	C	1	1	1	0.902067
100	70	M	C	2	0	0	1.16991
101	71	M	C	1	0	0	0.975799
102	70	F	C	1	0	0	0.939212
103	74	F	C	1	1	0	0.853613
104	72	F	C	1	1	0	0.751845
105	85	M	C	1	0	1	0.934176
106	87	M	C	1	1	0	1.21593
107	79	F	C	1	0	1	0.896209
108	68	F	C	1	0	0	1.33864
109	78	M	C	1	1	1	1.08933
110	82	M	C	1	1	1	0.988562
111	76	F	C	1	1	1	1.07419
112	77	M	C	1	0	0	1.184
113	77	F	C	1	1	1	0.924254
114	63	M	C	1	0	1	0.834242
115	66	M	C	2	1	1	1.14192
116	74	M	C	2	0	0	0.710642
117	78	F	C	2	1	0	0.706439
118	70	F	C	2	1	0	0.835896
119	78	F	C	2	1	0	1.28632
120	77	F	C	2	0.5	1	1.49334
121	83	F	C	2	1	1	1.02608
122	91	F	C	2	0	0	0.923736
123	87	M	C	2	1	1	0.615554
124	64	M	C	2	0	1	0.266876
125	82	F	C	2	0	0	1.06376
126	84	F	C	2	1	0	1.20344
127	70	M	C	2	1	1	1.32169
128	78	F	C	3	1	0	0.503599
129	85	F	C	3	1	0	1.45656
130	84	F	C	3	0	0	1.11573
131	81	F	C	3	0	1	0.775682
132	78	F	C	3	0	1	1.51095
133	80	F	C	3	0	1	0.925604
134	82	F	C	3	1	0	0.960767
135	88	F	C	3	1	1	1.38696
136	68	M	C	3	0	1	1.68819
137	78	F	C	4	0	0	1.12686
138	80	M	C	3	1	1	0.734005
139	79	M	C	2	1	0	1.25191
140	84	F	C	3	1	0	1.34239
141	86	M	C	4	0	0	0.434435
142	85	F	C	4	1	0	0.9069
143	101	F	C	4	1	1	0.382471
144	100	F	C	4	1	1	0.627862
145	84	F	C	4	1	0	1.49022
146	79	M	C	4	0	1	0.722685
147	78	F	C	4	1	1	1.23702
148	75	M	C	4	0.5	1	1.42828
149	88	F	C	4	1	0	0.961225
150	85	M	C	4	1	1	0.763352
151	81	M	C	4	0	1	0.526835
152	87	F	C	4	1	0	1.29953
153	84	F	C	4	1	1	1.37276
154	95	F	C	4	1	0	1.14628
155	74	F	C	4	1	1	1.29591
156	89	F	C	4	0	0	0.847979
157	92	F	C	4	1	0	0.884862
